# Supplementary material for: GAPDH Gene Family in Populus deltoides: Genome-Wide Identification, Structural Analysis, and Expression Analysis Under Drought Stress
Source: Int J Mol Sci. 2025 Jan 2;26(1):335. doi: 10.3390/ijms26010335 (PMC11720025; doi:10.3390/ijms26010335)
Supplement: Supplementary file 1 [file ijms-26-00335-s001.zip]

Archive with 1 entries (1 files):
- ijms-3278572-supplementary.xlsx
