# Supplementary material for: GAPDH Gene Family in Populus deltoides: Genome-Wide Identification, Structural Analysis, and Expression Analysis Under Drought Stress
Source: Int J Mol Sci. 2025 Jan 2;26(1):335. doi: 10.3390/ijms26010335 (PMC11720025; doi:10.3390/ijms26010335)
Supplement: Supplementary file 1 [file ijms-26-00335-s001.zip › ijms-3278572-supplementary.xlsx]

## Sheet: Table S1
Supplementary Table S1: List of cis-regulatory elements identified across 12 PdGAPDH genes
GeneID	From	End	Strand	Type	Category
Podel.01G356100.1	509	501	-	TATA-box	core promoter element around -30 of transcription start
Podel.01G356100.1	901	895	-	TATA-box	core promoter element around -30 of transcription start
Podel.01G356100.1	903	899	-	TATA-box	core promoter element around -30 of transcription start
Podel.01G356100.1	1274	1267	-	TATA-box	core promoter element around -30 of transcription start
Podel.01G356100.1	1275	1269	-	TATA-box	core promoter element around -30 of transcription start
Podel.01G356100.1	1277	1271	-	TATA-box	core promoter element around -30 of transcription start
Podel.01G356100.1	1279	1275	-	TATA-box	core promoter element around -30 of transcription start
Podel.01G356100.1	1287	1282	-	TATA-box	core promoter element around -30 of transcription start
Podel.01G356100.1	1288	1284	-	TATA-box	core promoter element around -30 of transcription start
Podel.01G356100.1	1394	1389	-	TATA-box	core promoter element around -30 of transcription start
Podel.01G356100.1	1440	1435	-	TATA-box	core promoter element around -30 of transcription start
Podel.01G356100.1	1378	1372	-	GT1-motif	light responsive element
Podel.01G356100.1	1378	1373	-	AE-box	part of a module for light response
Podel.02G006800.1	1374	1369	-	CAAT-box	common cis-acting element in promoter and enhancer regions
Podel.02G006800.1	881	876	-	CAAT-box	common cis-acting element in promoter and enhancer regions
Podel.02G006800.1	882	878	-	HD-Zip 1	element involved in differentiation of the palisade mesophyll cells
Podel.02G006800.1	1474	1469	-	G-box	cis-acting regulatory element involved in light responsiveness
Podel.02G006800.1	1475	1471	-	G-box	cis-acting regulatory element involved in light responsiveness
Podel.02G006800.1	1503	1498	-	ABRE	cis-acting element involved in the abscisic acid responsiveness
Podel.02G006800.1	1504	1500	-	ABRE	cis-acting element involved in the abscisic acid responsiveness
Podel.02G006800.1	910	904	-	ABRE	cis-acting element involved in the abscisic acid responsiveness
Podel.02G006800.1	1224	1218	-	TCT-motif	part of a light responsive element
Podel.02G006800.1	43	38	-	TATA-box	core promoter element around -30 of transcription start
Podel.02G006800.1	193	188	-	TATA-box	core promoter element around -30 of transcription start
Podel.02G006800.1	923	915	-	TATA-box	core promoter element around -30 of transcription start
Podel.02G240000.1	1510	1505	-	TATA-box	core promoter element around -30 of transcription start
Podel.02G240000.1	199	194	-	TATA-box	core promoter element around -30 of transcription start
Podel.02G240000.1	265	260	-	TATA-box	core promoter element around -30 of transcription start
Podel.02G240000.1	471	464	-	TATA-box	core promoter element around -30 of transcription start
Podel.02G240000.1	607	602	-	TATA-box	core promoter element around -30 of transcription start
Podel.02G240000.1	617	612	-	TATA-box	core promoter element around -30 of transcription start
Podel.02G240000.1	620	611	-	TATA-box	core promoter element around -30 of transcription start
Podel.02G240000.1	623	616	-	TATA-box	core promoter element around -30 of transcription start
Podel.02G240000.1	819	815	-	TATA-box	core promoter element around -30 of transcription start
Podel.02G240000.1	834	826	-	TATA-box	core promoter element around -30 of transcription start
Podel.02G240000.1	921	917	-	TATA-box	core promoter element around -30 of transcription start
Podel.02G240000.1	961	954	-	CAT-box	cis-acting regulatory element related to meristem expression
Podel.02G240000.1	962	956	-	CAT-box	cis-acting regulatory element related to meristem expression
Podel.02G240000.1	964	960	-	CAT-box	cis-acting regulatory element related to meristem expression
Podel.02G240000.1	1031	1026	-	CAAT-box	common cis-acting element in promoter and enhancer regions
Podel.02G240000.1	1032	1028	-	CAAT-box	common cis-acting element in promoter and enhancer regions
Podel.02G240000.1	1037	1032	-	AE-box	part of a module for light response
Podel.02G240000.1	1038	1034	-	AE-box	part of a module for light response
Podel.05G270500.1	927	923	-	CAAT-box	common cis-acting element in promoter and enhancer regions
Podel.05G270500.1	942	937	-	CAAT-box	common cis-acting element in promoter and enhancer regions
Podel.05G270500.1	943	939	-	TATA-box	core promoter element around -30 of transcription start
Podel.05G270500.1	997	993	-	TATA-box	core promoter element around -30 of transcription start
Podel.05G270500.1	1197	1193	-	TATA-box	core promoter element around -30 of transcription start
Podel.05G270500.1	1428	1422	-	TATA-box	core promoter element around -30 of transcription start
Podel.05G270500.1	1430	1424	-	TATA-box	core promoter element around -30 of transcription start
Podel.05G270500.1	1432	1428	-	TATA-box	core promoter element around -30 of transcription start
Podel.05G270500.1	1347	1342	-	TATA-box	core promoter element around -30 of transcription start
Podel.08G098500.1	337	331	-	TATA-box	core promoter element around -30 of transcription start
Podel.08G098500.1	1171	1163	-	TATA-box	core promoter element around -30 of transcription start
Podel.08G098500.1	288	283	-	TATA-box	core promoter element around -30 of transcription start
Podel.08G098500.1	821	815	-	TATA-box	core promoter element around -30 of transcription start
Podel.08G098500.1	823	819	-	TATA-box	core promoter element around -30 of transcription start
Podel.08G098500.1	880	874	-	TATA-box	core promoter element around -30 of transcription start
Podel.08G098500.1	882	878	-	TATA-box	core promoter element around -30 of transcription start
Podel.08G098500.1	1041	1037	-	TATA-box	core promoter element around -30 of transcription start
Podel.08G098500.1	1068	1064	-	TATA-box	core promoter element around -30 of transcription start
Podel.08G203700.1	787	780	-	TATA-box	core promoter element around -30 of transcription start
Podel.08G203700.1	733	728	-	TATA-box	core promoter element around -30 of transcription start
Podel.08G203700.1	220	215	-	TATA-box	core promoter element around -30 of transcription start
Podel.08G203700.1	396	391	-	TATA-box	core promoter element around -30 of transcription start
Podel.08G203700.1	1177	1168	-	TATA-box	core promoter element around -30 of transcription start
Podel.08G203700.1	1223	1218	-	TATA-box	core promoter element around -30 of transcription start
Podel.08G203700.1	1224	1220	-	TATA-box	core promoter element around -30 of transcription start
Podel.08G207400.1	734	729	-	TATA-box	core promoter element around -30 of transcription start
Podel.08G207400.1	788	781	-	TATA-box	core promoter element around -30 of transcription start
Podel.08G207400.1	219	214	-	TATA-box	core promoter element around -30 of transcription start
Podel.08G207400.1	395	390	-	TATA-box	core promoter element around -30 of transcription start
Podel.08G207400.1	1178	1169	-	TATA-box	core promoter element around -30 of transcription start
Podel.08G207400.1	1223	1218	-	TATA-box	core promoter element around -30 of transcription start
Podel.08G207400.1	1224	1220	-	TATA-box	core promoter element around -30 of transcription start
Podel.10G049300.1	236	231	-	TATA-box	core promoter element around -30 of transcription start
Podel.10G049300.1	1130	1122	-	TATA-box	core promoter element around -30 of transcription start
Podel.10G049300.1	1295	1287	-	TATA-box	core promoter element around -30 of transcription start
Podel.10G049300.1	101	93	-	TATA-box	core promoter element around -30 of transcription start
Podel.10G049300.1	459	454	-	TATA-box	core promoter element around -30 of transcription start
Podel.10G049300.1	721	716	-	TATA-box	core promoter element around -30 of transcription start
Podel.10G049300.1	765	758	-	TCT-motif	part of a light responsive element
Podel.10G049300.1	766	760	-	TCT-motif	part of a light responsive element
Podel.10G049300.1	768	762	-	ACA-motif	part of gapA in (gapA-CMA1) involved with light responsiveness
Podel.10G049300.1	770	766	-	TCT-motif	part of a light responsive element
Podel.10G049300.1	805	800	-	TATA-box	core promoter element around -30 of transcription start
Podel.10G049300.1	806	802	-	TATA-box	core promoter element around -30 of transcription start
Podel.10G049300.1	823	818	-	TATA-box	core promoter element around -30 of transcription start
Podel.10G049300.1	824	820	-	TATA-box	core promoter element around -30 of transcription start
Podel.10G049300.1	1149	1145	-	TATA-box	core promoter element around -30 of transcription start
Podel.10G049300.1	1169	1165	-	TATA-box	core promoter element around -30 of transcription start
Podel.10G049300.1	1206	1201	-	TATA-box	core promoter element around -30 of transcription start
Podel.10G049300.1	1207	1203	-	TATA-box	core promoter element around -30 of transcription start
Podel.10G049300.1	1468	1464	-	TATA-box	core promoter element around -30 of transcription start
Podel.10G174000.1	949	943	-	TATA-box	core promoter element around -30 of transcription start
Podel.10G174000.1	23	18	-	TATA-box	core promoter element around -30 of transcription start
Podel.10G174000.1	319	314	-	CAT-box	cis-acting regulatory element related to meristem expression
Podel.10G174000.1	793	785	-	CAT-box	cis-acting regulatory element related to meristem expression
Podel.10G174000.1	1206	1200	-	CAAT-box	common cis-acting element in promoter and enhancer regions
Podel.10G174000.1	1208	1204	-	CAAT-box	common cis-acting element in promoter and enhancer regions
Podel.10G174000.1	1235	1231	-	CAAT-box	common cis-acting element in promoter and enhancer regions
Podel.10G174000.1	1325	1317	-	MBS	MYB binding site involved in drought-inducibility
Podel.10G174000.1	1388	1384	-	TCT-motif	part of a light responsive element
Podel.10G174000.1	1374	1368	-	TCT-motif	part of a light responsive element
Podel.10G174000.1	497	490	-	TCT-motif	part of a light responsive element
Podel.12G099800.1	138	131	-	GA-motif	part of a light responsive element
Podel.12G099800.1	149	142	-	TATA-box	core promoter element around -30 of transcription start
Podel.12G099800.1	229	222	-	TATA-box	core promoter element around -30 of transcription start
Podel.12G099800.1	661	656	-	TATA-box	core promoter element around -30 of transcription start
Podel.12G099800.1	1095	1090	-	TATA-box	core promoter element around -30 of transcription start
Podel.12G099800.1	1476	1469	-	TATA-box	core promoter element around -30 of transcription start
Podel.12G099800.1	1095	1089	-	TATA-box	core promoter element around -30 of transcription start
Podel.12G099800.1	1455	1449	-	TATA-box	core promoter element around -30 of transcription start
Podel.12G099800.1	22	17	-	TATA-box	core promoter element around -30 of transcription start
Podel.12G099800.1	730	725	-	TATA-box	core promoter element around -30 of transcription start
Podel.12G099800.1	900	896	-	TATA-box	core promoter element around -30 of transcription start
Podel.12G099800.1	1005	1000	-	TATA-box	core promoter element around -30 of transcription start
Podel.12G099800.1	1006	1002	-	GT1-motif	light responsive element
Podel.12G099800.1	1081	1074	-	MBS	MYB binding site involved in drought-inducibility
Podel.12G099800.1	1082	1076	-	CAAT-box	common cis-acting element in promoter and enhancer regions
Podel.12G099800.1	1084	1080	-	CAAT-box	common cis-acting element in promoter and enhancer regions
Podel.12G099800.1	1207	1203	-	CAAT-box	common cis-acting element in promoter and enhancer regions
Podel.12G099800.1	1252	1248	-	GATA-motif	part of a light responsive element
Podel.12G099800.1	1284	1279	-	GATA-motif	part of a light responsive element
Podel.12G099800.1	1285	1281	-	ABRE	cis-acting element involved in the abscisic acid responsiveness
Podel.12G099800.1	1462	1458	-	ABRE	cis-acting element involved in the abscisic acid responsiveness
Podel.12G099800.1	1505	1501	-	TATA-box	core promoter element around -30 of transcription start
Podel.14G147800.1	621	616	-	TATA-box	core promoter element around -30 of transcription start
Podel.14G147800.1	340	332	-	TATA-box	core promoter element around -30 of transcription start
Podel.14G147800.1	804	798	-	TATA-box	core promoter element around -30 of transcription start
Podel.14G147800.1	806	800	-	TATA-box	core promoter element around -30 of transcription start
Podel.14G147800.1	808	802	-	TATA-box	core promoter element around -30 of transcription start
Podel.14G147800.1	810	804	-	TATA-box	core promoter element around -30 of transcription start
Podel.14G147800.1	812	806	-	TATA-box	core promoter element around -30 of transcription start
Podel.14G147800.1	814	808	-	TATA-box	core promoter element around -30 of transcription start
Podel.14G147800.1	816	810	-	TATA-box	core promoter element around -30 of transcription start
Podel.14G147800.1	818	812	-	TATA-box	core promoter element around -30 of transcription start
Podel.14G147800.1	820	816	-	TATA-box	core promoter element around -30 of transcription start
Podel.14G147800.1	906	902	-	ABRE	cis-acting element involved in the abscisic acid responsiveness
Podel.14G147800.1	976	971	-	ABRE	cis-acting element involved in the abscisic acid responsiveness
Podel.14G147800.1	977	973	-	GATA-motif	part of a light responsive element
Podel.14G147800.1	439	434	-	GATA-motif	part of a light responsive element
Podel.14G147800.1	501	494	-	TATA-box	core promoter element around -30 of transcription start
Podel.15G096100.1	549	542	-	TATA-box	core promoter element around -30 of transcription start
Podel.15G096100.1	600	595	-	TATA-box	core promoter element around -30 of transcription start
Podel.15G096100.1	620	615	-	TATA-box	core promoter element around -30 of transcription start
Podel.15G096100.1	779	775	-	TATA-box	core promoter element around -30 of transcription start
Podel.15G096100.1	798	794	-	TATA-box	core promoter element around -30 of transcription start
Podel.15G096100.1	957	952	-	TATA-box	core promoter element around -30 of transcription start
Podel.15G096100.1	958	954	-	TATA-box	core promoter element around -30 of transcription start
Podel.15G096100.1	978	974	-	TATA-box	core promoter element around -30 of transcription start
Podel.15G096100.1	998	994	-	TATA-box	core promoter element around -30 of transcription start
Podel.15G096100.1	1014	1009	-	TATA-box	core promoter element around -30 of transcription start
Podel.15G096100.1	1015	1011	-	TATA-box	core promoter element around -30 of transcription start
Podel.15G096100.1	1096	1091	-	TATA-box	core promoter element around -30 of transcription start
Podel.15G096100.1	1097	1093	-	TATA-box	core promoter element around -30 of transcription start
Podel.15G096100.1	1190	1183	-	CAAT-box	common cis-acting element in promoter and enhancer regions
Podel.15G096100.1	1191	1185	-	CAAT-box	common cis-acting element in promoter and enhancer regions
Podel.15G096100.1	1193	1189	-	CAT-box	cis-acting regulatory element related to meristem expression
Podel.15G096100.1	1320	1316	-	AE-box	part of a module for light response
Podel.15G096100.1	1333	1328	-	AE-box	part of a module for light response
Podel.15G096100.1	1334	1330	-	TATA-box	core promoter element around -30 of transcription start
Podel.15G096100.1	1340	1336	-	TATA-box	core promoter element around -30 of transcription start
Podel.15G096100.1	1351	1345	-	TATA-box	core promoter element around -30 of transcription start
Podel.15G096100.1	1353	1347	-	TATA-box	core promoter element around -30 of transcription start
Podel.15G096100.1	1355	1351	-	TATA-box	core promoter element around -30 of transcription start
Podel.15G096100.1	1497	1493	-	TATA-box	core promoter element around -30 of transcription start
Podel.01G356100.1	403	407	+	TATA-box	core promoter element around -30 of transcription start
Podel.01G356100.1	506	510	+	TATA-box	core promoter element around -30 of transcription start
Podel.01G356100.1	1443	1449	+	TATA-box	core promoter element around -30 of transcription start
Podel.01G356100.1	678	686	+	TATA-box	core promoter element around -30 of transcription start
Podel.01G356100.1	425	433	+	TATA-box	core promoter element around -30 of transcription start
Podel.01G356100.1	1367	1373	+	TATA-box	core promoter element around -30 of transcription start
Podel.01G356100.1	1368	1373	+	TATA-box	core promoter element around -30 of transcription start
Podel.02G006800.1	1363	1369	+	TATA-box	core promoter element around -30 of transcription start
Podel.02G006800.1	170	179	+	TATA-box	core promoter element around -30 of transcription start
Podel.02G006800.1	172	176	+	TATA-box	core promoter element around -30 of transcription start
Podel.02G006800.1	184	193	+	TATA-box	core promoter element around -30 of transcription start
Podel.02G006800.1	186	190	+	TATA-box	core promoter element around -30 of transcription start
Podel.02G006800.1	362	366	+	TATA-box	core promoter element around -30 of transcription start
Podel.02G006800.1	480	484	+	TATA-box	core promoter element around -30 of transcription start
Podel.02G006800.1	556	560	+	TATA-box	core promoter element around -30 of transcription start
Podel.02G006800.1	703	707	+	TATA-box	core promoter element around -30 of transcription start
Podel.02G006800.1	859	865	+	TATA-box	core promoter element around -30 of transcription start
Podel.02G240000.1	89	97	+	TATA-box	core promoter element around -30 of transcription start
Podel.02G240000.1	1362	1367	+	TATA-box	core promoter element around -30 of transcription start
Podel.02G240000.1	113	117	+	TATA-box	core promoter element around -30 of transcription start
Podel.02G240000.1	144	148	+	TATA-box	core promoter element around -30 of transcription start
Podel.02G240000.1	158	162	+	TATA-box	core promoter element around -30 of transcription start
Podel.02G240000.1	188	192	+	TATA-box	core promoter element around -30 of transcription start
Podel.02G240000.1	200	204	+	TATA-box	core promoter element around -30 of transcription start
Podel.02G240000.1	238	244	+	TATA-box	core promoter element around -30 of transcription start
Podel.02G240000.1	240	244	+	TATA-box	core promoter element around -30 of transcription start
Podel.02G240000.1	266	270	+	TATA-box	core promoter element around -30 of transcription start
Podel.02G240000.1	346	350	+	TATA-box	core promoter element around -30 of transcription start
Podel.02G240000.1	424	428	+	TATA-box	core promoter element around -30 of transcription start
Podel.02G240000.1	472	478	+	TATA-box	core promoter element around -30 of transcription start
Podel.02G240000.1	474	480	+	TATA-box	core promoter element around -30 of transcription start
Podel.02G240000.1	476	480	+	TATA-box	core promoter element around -30 of transcription start
Podel.02G240000.1	608	612	+	TATA-box	core promoter element around -30 of transcription start
Podel.02G240000.1	618	622	+	TATA-box	core promoter element around -30 of transcription start
Podel.02G240000.1	624	630	+	TATA-box	core promoter element around -30 of transcription start
Podel.02G240000.1	626	630	+	TATA-box	core promoter element around -30 of transcription start
Podel.02G240000.1	660	664	+	TATA-box	core promoter element around -30 of transcription start
Podel.02G240000.1	681	690	+	TATA-box	core promoter element around -30 of transcription start
Podel.02G240000.1	373	379	+	TATA-box	core promoter element around -30 of transcription start
Podel.02G240000.1	518	524	+	TATA-box	core promoter element around -30 of transcription start
Podel.02G240000.1	433	445	+	TATA-box	core promoter element around -30 of transcription start
Podel.05G270500.1	219	225	+	TATA-box	core promoter element around -30 of transcription start
Podel.05G270500.1	535	541	+	TATA-box	core promoter element around -30 of transcription start
Podel.05G270500.1	537	541	+	GA-motif	part of a light responsive element
Podel.05G270500.1	757	761	+	ABRE	cis-acting element involved in the abscisic acid responsiveness
Podel.05G270500.1	1170	1176	+	ABRE	cis-acting element involved in the abscisic acid responsiveness
Podel.05G270500.1	1415	1421	+	TCT-motif	part of a light responsive element
Podel.05G270500.1	641	646	+	MBS	MYB binding site involved in drought-inducibility
Podel.05G270500.1	1488	1493	+	CAAT-box	common cis-acting element in promoter and enhancer regions
Podel.05G270500.1	947	953	+	CAAT-box	common cis-acting element in promoter and enhancer regions
Podel.08G098500.1	508	514	+	CAAT-box	common cis-acting element in promoter and enhancer regions
Podel.08G098500.1	1178	1184	+	TATA-box	core promoter element around -30 of transcription start
Podel.08G098500.1	289	293	+	TATA-box	core promoter element around -30 of transcription start
Podel.08G098500.1	301	305	+	TATA-box	core promoter element around -30 of transcription start
Podel.08G098500.1	645	651	+	TATA-box	core promoter element around -30 of transcription start
Podel.08G098500.1	647	651	+	TATA-box	core promoter element around -30 of transcription start
Podel.08G098500.1	1227	1233	+	TATA-box	core promoter element around -30 of transcription start
Podel.08G098500.1	682	688	+	TATA-box	core promoter element around -30 of transcription start
Podel.08G098500.1	196	201	+	TATA-box	core promoter element around -30 of transcription start
Podel.08G098500.1	204	209	+	TATA-box	core promoter element around -30 of transcription start
Podel.08G098500.1	386	391	+	TATA-box	core promoter element around -30 of transcription start
Podel.08G203700.1	673	683	+	TATA-box	core promoter element around -30 of transcription start
Podel.08G203700.1	1321	1326	+	TATA-box	core promoter element around -30 of transcription start
Podel.08G203700.1	50	54	+	TATA-box	core promoter element around -30 of transcription start
Podel.08G203700.1	156	160	+	TATA-box	core promoter element around -30 of transcription start
Podel.08G203700.1	163	171	+	TATA-box	core promoter element around -30 of transcription start
Podel.08G203700.1	207	211	+	TATA-box	core promoter element around -30 of transcription start
Podel.08G203700.1	221	225	+	TATA-box	core promoter element around -30 of transcription start
Podel.08G203700.1	397	401	+	TATA-box	core promoter element around -30 of transcription start
Podel.08G203700.1	417	425	+	TATA-box	core promoter element around -30 of transcription start
Podel.08G207400.1	1321	1326	+	GT1-motif	light responsive element
Podel.08G207400.1	674	684	+	ABRE	cis-acting element involved in the abscisic acid responsiveness
Podel.08G207400.1	49	53	+	ABRE	cis-acting element involved in the abscisic acid responsiveness
Podel.08G207400.1	156	160	+	GA-motif	part of a light responsive element
Podel.08G207400.1	163	171	+	ABRE	cis-acting element involved in the abscisic acid responsiveness
Podel.08G207400.1	206	210	+	ABRE	cis-acting element involved in the abscisic acid responsiveness
Podel.08G207400.1	220	224	+	ABRE	cis-acting element involved in the abscisic acid responsiveness
Podel.08G207400.1	233	237	+	ABRE	cis-acting element involved in the abscisic acid responsiveness
Podel.08G207400.1	396	400	+	ABRE	cis-acting element involved in the abscisic acid responsiveness
Podel.08G207400.1	416	424	+	ABRE	cis-acting element involved in the abscisic acid responsiveness
Podel.08G207400.1	565	573	+	G-box	cis-acting regulatory element involved in light responsiveness
Podel.10G049300.1	409	414	+	CAAT-box	common cis-acting element in promoter and enhancer regions
Podel.10G049300.1	245	251	+	GT1-motif	light responsive element
Podel.10G049300.1	29	33	+	GT1-motif	light responsive element
Podel.10G049300.1	131	135	+	TATA-box	core promoter element around -30 of transcription start
Podel.10G049300.1	196	202	+	TATA-box	core promoter element around -30 of transcription start
Podel.10G049300.1	198	204	+	TATA-box	core promoter element around -30 of transcription start
Podel.10G049300.1	200	204	+	TATA-box	core promoter element around -30 of transcription start
Podel.10G049300.1	333	337	+	TATA-box	core promoter element around -30 of transcription start
Podel.10G049300.1	349	355	+	TATA-box	core promoter element around -30 of transcription start
Podel.10G049300.1	351	357	+	TATA-box	core promoter element around -30 of transcription start
Podel.10G049300.1	353	359	+	TATA-box	core promoter element around -30 of transcription start
Podel.10G049300.1	355	361	+	TATA-box	core promoter element around -30 of transcription start
Podel.10G049300.1	357	363	+	TATA-box	core promoter element around -30 of transcription start
Podel.10G049300.1	359	365	+	TATA-box	core promoter element around -30 of transcription start
Podel.10G049300.1	361	365	+	TATA-box	core promoter element around -30 of transcription start
Podel.10G049300.1	367	373	+	TATA-box	core promoter element around -30 of transcription start
Podel.10G049300.1	369	375	+	TATA-box	core promoter element around -30 of transcription start
Podel.10G049300.1	371	377	+	TATA-box	core promoter element around -30 of transcription start
Podel.10G049300.1	373	379	+	TATA-box	core promoter element around -30 of transcription start
Podel.10G049300.1	375	381	+	TATA-box	core promoter element around -30 of transcription start
Podel.10G049300.1	377	381	+	TATA-box	core promoter element around -30 of transcription start
Podel.10G049300.1	382	388	+	TATA-box	core promoter element around -30 of transcription start
Podel.10G049300.1	384	390	+	CAAT-box	common cis-acting element in promoter and enhancer regions
Podel.10G049300.1	386	392	+	CAT-box	cis-acting regulatory element related to meristem expression
Podel.10G049300.1	388	394	+	AE-box	part of a module for light response
Podel.10G049300.1	390	396	+	MBS	MYB binding site involved in drought-inducibility
Podel.10G049300.1	392	398	+	GT1-motif	light responsive element
Podel.10G049300.1	394	400	+	TATA-box	core promoter element around -30 of transcription start
Podel.10G049300.1	396	400	+	TATA-box	core promoter element around -30 of transcription start
Podel.10G049300.1	460	464	+	TATA-box	core promoter element around -30 of transcription start
Podel.10G049300.1	500	504	+	TATA-box	core promoter element around -30 of transcription start
Podel.10G049300.1	540	544	+	TATA-box	core promoter element around -30 of transcription start
Podel.10G049300.1	722	726	+	TATA-box	core promoter element around -30 of transcription start
Podel.10G049300.1	747	751	+	TATA-box	core promoter element around -30 of transcription start
Podel.10G049300.1	1116	1124	+	TATA-box	core promoter element around -30 of transcription start
Podel.10G049300.1	1495	1503	+	TATA-box	core promoter element around -30 of transcription start
Podel.10G049300.1	170	175	+	TATA-box	core promoter element around -30 of transcription start
Podel.10G049300.1	336	343	+	TATA-box	core promoter element around -30 of transcription start
Podel.10G049300.1	1478	1484	+	TATA-box	core promoter element around -30 of transcription start
Podel.10G174000.1	611	616	+	TATA-box	core promoter element around -30 of transcription start
Podel.10G174000.1	675	680	+	TATA-box	core promoter element around -30 of transcription start
Podel.10G174000.1	1061	1066	+	TATA-box	core promoter element around -30 of transcription start
Podel.10G174000.1	24	28	+	TATA-box	core promoter element around -30 of transcription start
Podel.10G174000.1	136	140	+	TCT-motif	part of a light responsive element
Podel.10G174000.1	307	311	+	TCT-motif	part of a light responsive element
Podel.10G174000.1	320	324	+	ABRE	cis-acting element involved in the abscisic acid responsiveness
Podel.10G174000.1	364	368	+	ABRE	cis-acting element involved in the abscisic acid responsiveness
Podel.10G174000.1	366	374	+	GATA-motif	part of a light responsive element
Podel.10G174000.1	462	466	+	ABRE	cis-acting element involved in the abscisic acid responsiveness
Podel.10G174000.1	714	720	+	TATA-box	core promoter element around -30 of transcription start
Podel.10G174000.1	716	720	+	TATA-box	core promoter element around -30 of transcription start
Podel.10G174000.1	731	735	+	TATA-box	core promoter element around -30 of transcription start
Podel.10G174000.1	1210	1218	+	TATA-box	core promoter element around -30 of transcription start
Podel.10G174000.1	875	880	+	TATA-box	core promoter element around -30 of transcription start
Podel.12G099800.1	911	919	+	TATA-box	core promoter element around -30 of transcription start
Podel.12G099800.1	1273	1278	+	TATA-box	core promoter element around -30 of transcription start
Podel.12G099800.1	387	393	+	TATA-box	core promoter element around -30 of transcription start
Podel.12G099800.1	23	27	+	TATA-box	core promoter element around -30 of transcription start
Podel.12G099800.1	123	127	+	TATA-box	core promoter element around -30 of transcription start
Podel.12G099800.1	351	355	+	TATA-box	core promoter element around -30 of transcription start
Podel.12G099800.1	452	456	+	TATA-box	core promoter element around -30 of transcription start
Podel.12G099800.1	731	735	+	TATA-box	core promoter element around -30 of transcription start
Podel.14G147800.1	373	379	+	TATA-box	core promoter element around -30 of transcription start
Podel.14G147800.1	925	931	+	TATA-box	core promoter element around -30 of transcription start
Podel.14G147800.1	1197	1203	+	TATA-box	core promoter element around -30 of transcription start
Podel.14G147800.1	60	64	+	TATA-box	core promoter element around -30 of transcription start
Podel.14G147800.1	530	536	+	TATA-box	core promoter element around -30 of transcription start
Podel.14G147800.1	532	536	+	TATA-box	core promoter element around -30 of transcription start
Podel.14G147800.1	570	574	+	TATA-box	core promoter element around -30 of transcription start
Podel.14G147800.1	118	124	+	TATA-box	core promoter element around -30 of transcription start
Podel.14G147800.1	764	770	+	TATA-box	core promoter element around -30 of transcription start
Podel.14G147800.1	872	877	+	TATA-box	core promoter element around -30 of transcription start
Podel.15G096100.1	165	170	+	TATA-box	core promoter element around -30 of transcription start
Podel.15G096100.1	204	208	+	TATA-box	core promoter element around -30 of transcription start
Podel.15G096100.1	235	239	+	TATA-box	core promoter element around -30 of transcription start
Podel.15G096100.1	274	278	+	TATA-box	core promoter element around -30 of transcription start
Podel.15G096100.1	550	556	+	TATA-box	core promoter element around -30 of transcription start
Podel.15G096100.1	552	556	+	TATA-box	core promoter element around -30 of transcription start
Podel.15G096100.1	601	605	+	TATA-box	core promoter element around -30 of transcription start
Podel.15G096100.1	621	625	+	TATA-box	core promoter element around -30 of transcription start
Podel.15G096100.1	1387	1395	+	TATA-box	core promoter element around -30 of transcription start
Podel.15G096100.1	766	772	+	GT1-motif	light responsive element
Podel.15G096100.1	174	179	+	CAAT-box	common cis-acting element in promoter and enhancer regions

## Sheet: Table S2
Supplementary Table S2 : Interacting proteins and their confidence score
Cluster	Node 1	Node 2	Combined_score
Cluster I	Podel.01G356100.1	Podel.02G240000.1	0.574
	Podel.01G356100.1	Podel.02G006800.1	0.43
	Podel.01G356100.1	Podel.05G270500.1	0.43
	Podel.01G356100.1	Podel.14G147800.1	0.575
	Podel.01G356100.1	Podel.08G098500.1	0.726
	Podel.01G356100.1	Podel.10G174000.1	0.726
	Podel.10G049300.1	Podel.02G240000.1	0.575
	Podel.10G049300.1	Podel.10G174000.1	0.683
	Podel.10G049300.1	Podel.02G006800.1	0.432
	Podel.10G049300.1	Podel.05G270500.1	0.432
	Podel.10G049300.1	Podel.08G098500.1	0.683
	Podel.10G049300.1	Podel.14G147800.1	0.576
	Podel.10G174000.1	Podel.12G099800.1	0.726
	Podel.10G174000.1	Podel.02G240000.1	0.662
	Podel.10G174000.1	Podel.01G356100.1	0.726
	Podel.10G174000.1	Podel.02G006800.1	0.521
	Podel.10G174000.1	Podel.05G270500.1	0.521
	Podel.10G174000.1	Podel.14G147800.1	0.662
	Podel.10G174000.1	Podel.10G049300.1	0.683
	Podel.10G174000.1	Podel.15G096100.1	0.726
	Podel.10G174000.1	Podel.08G207400.1	0.726
	Podel.12G099800.1	Podel.02G006800.1	0.429
	Podel.12G099800.1	Podel.05G270500.1	0.43
	Podel.12G099800.1	Podel.02G240000.1	0.574
	Podel.12G099800.1	Podel.14G147800.1	0.575
	Podel.12G099800.1	Podel.10G174000.1	0.726
	Podel.12G099800.1	Podel.08G098500.1	0.726
	Podel.15G096100.1	Podel.02G240000.1	0.575
	Podel.15G096100.1	Podel.10G174000.1	0.726
	Podel.15G096100.1	Podel.02G006800.1	0.431
	Podel.15G096100.1	Podel.05G270500.1	0.431
	Podel.15G096100.1	Podel.08G098500.1	0.726
	Podel.15G096100.1	Podel.14G147800.1	0.575
Cluster II	Podel.02G006800.1	Podel.12G099800.1	0.429
	Podel.02G006800.1	Podel.02G240000.1	0.902
	Podel.02G006800.1	Podel.01G356100.1	0.43
	Podel.02G006800.1	Podel.10G174000.1	0.521
	Podel.02G006800.1	Podel.15G096100.1	0.431
	Podel.02G006800.1	Podel.08G207400.1	0.432
	Podel.02G006800.1	Podel.10G049300.1	0.432
	Podel.02G006800.1	Podel.08G098500.1	0.521
	Podel.02G006800.1	Podel.14G147800.1	0.902
	Podel.02G240000.1	Podel.12G099800.1	0.574
	Podel.02G240000.1	Podel.01G356100.1	0.574
	Podel.02G240000.1	Podel.15G096100.1	0.575
	Podel.02G240000.1	Podel.10G049300.1	0.575
	Podel.02G240000.1	Podel.08G207400.1	0.576
	Podel.02G240000.1	Podel.10G174000.1	0.662
	Podel.02G240000.1	Podel.08G098500.1	0.663
	Podel.02G240000.1	Podel.02G006800.1	0.902
	Podel.02G240000.1	Podel.05G270500.1	0.917
	Podel.05G270500.1	Podel.12G099800.1	0.43
	Podel.05G270500.1	Podel.02G240000.1	0.917
	Podel.05G270500.1	Podel.01G356100.1	0.43
	Podel.05G270500.1	Podel.10G174000.1	0.521
	Podel.05G270500.1	Podel.08G207400.1	0.432
	Podel.05G270500.1	Podel.15G096100.1	0.431
	Podel.05G270500.1	Podel.10G049300.1	0.432
	Podel.05G270500.1	Podel.08G098500.1	0.521
	Podel.05G270500.1	Podel.14G147800.1	0.917
	Podel.14G147800.1	Podel.12G099800.1	0.575
	Podel.14G147800.1	Podel.01G356100.1	0.575
	Podel.14G147800.1	Podel.10G174000.1	0.662
	Podel.14G147800.1	Podel.02G006800.1	0.902
	Podel.14G147800.1	Podel.08G207400.1	0.576
	Podel.14G147800.1	Podel.05G270500.1	0.917
	Podel.14G147800.1	Podel.08G098500.1	0.663
	Podel.14G147800.1	Podel.15G096100.1	0.575
	Podel.14G147800.1	Podel.10G049300.1	0.576
Cluster III	Podel.08G098500.1	Podel.12G099800.1	0.726
	Podel.08G098500.1	Podel.02G240000.1	0.663
	Podel.08G098500.1	Podel.01G356100.1	0.726
	Podel.08G098500.1	Podel.02G006800.1	0.521
	Podel.08G098500.1	Podel.08G207400.1	0.726
	Podel.08G098500.1	Podel.05G270500.1	0.521
	Podel.08G098500.1	Podel.14G147800.1	0.663
	Podel.08G098500.1	Podel.10G049300.1	0.683
	Podel.08G098500.1	Podel.15G096100.1	0.726
	Podel.08G207400.1	Podel.02G240000.1	0.576
	Podel.08G207400.1	Podel.10G174000.1	0.726
	Podel.08G207400.1	Podel.02G006800.1	0.432
	Podel.08G207400.1	Podel.05G270500.1	0.432
	Podel.08G207400.1	Podel.14G147800.1	0.576
	Podel.08G207400.1	Podel.08G098500.1	0.726

## Sheet: Table S3
Supplementary Table S3 : Primer sequences used for qPCR of P. deltoides
Gene	Forward primer (5’→3’)	Reverse primer (5’→3’)
Podel.01G356100.1.p	AATGGCTTTCCGTGTTCCCA	ACCTGCTGTCACCCATGAAG
Podel.02G006800.1.p	AGCTCAAGGGCAAGCTCAAT	CGGAAGTCGACAGAGACGAG
Podel.02G240000.1.p	TTTCGTCGACAGGGAAGGTG	GACCTTGACGAAGGGAGCAA
Podel.05G270500.1.p	TTTTTGTGGATGGCCCTGGT	TGTTCCCTTGACAATGCCGA
Podel.08G098500.1.p	GGCCCACTTATGGGCATTCT	GCTCAATCAGGTCCAGCACT
Podel.08G203700.1.p	AGGCTCGAGAAGAAGGCAAC	TCACACGTGAACTGTAGCCC
Podel.08G207400.1.p	GGAGGATCGGTCGTTTGGTT	TGAGCTCACTGTGCTTCCAG
Podel.10G049300.1.p	GGTTGTTATCTCCGCCCCAA	AGTGGCAGTAATCGCGTGAA
Podel.10G174000.1.p	TCTCACATGAAGGGTGGTGC	GAGTTGCTGTGGTTGCATGG
Podel.12G099800.1.p	TGCAATCAAGGAGGAGTCCG	ATACCACGCAACGAGCTTCA
Podel.14G147800.1.p	AAGGTACCGGGGTTTTCGTC	GGAGCAAGGCAGTTAGTGGT
Podel.15G096100.1.p	AATGCTAGCTGCACCACCAA	TGCCATTCAGAGCAGGTAGC
UBQ7	GGAACGGGTTGAGGAGAAAGAAG	GCAAGAACAAGATGAAGCACAGAGC
ACTIN	TTCTACAAGTGCTTTGATGGTGAGTTC	CTATTCGATACATAGAAGATCAGAATGTTC
